# Supplementary material for: Petrocosmeaduyunensis (Gesneriaceae), a new species from Guizhou, China
Source: PhytoKeys. 2021 Aug 16;181:1–8. doi: 10.3897/phytokeys.181.68635 (PMC8382664; doi:10.3897/phytokeys.181.68635)
Supplement: XML Treatment for Petrocosmea duyunensis [file phytokeys.181.68635-treatment1.xml]

<!DOCTYPE tp:taxon-treatment
  PUBLIC "-//TaxonX//DTD Taxonomic Treatment Publishing DTD v0 20100105//EN" "tax-treatment-NSO.dtd">
<tp:taxon-treatment xmlns:tp="http://www.plazi.org/taxpub"><tp:treatment-meta><kwd-group><label>Taxon classification</label><kwd><named-content xmlns:xlink="http://www.w3.org/1999/xlink" content-type="kingdom">Plantae</named-content></kwd><kwd><named-content xmlns:xlink="http://www.w3.org/1999/xlink" content-type="order">Lamiales</named-content></kwd><kwd><named-content xmlns:xlink="http://www.w3.org/1999/xlink" content-type="family">Gesneriaceae</named-content></kwd></kwd-group><mixed-citation publication-type="journal"><person-group><name><surname>Tang</surname><given-names>Sheng-Hu</given-names></name><name><surname>Yang*</surname><given-names>Jia-Wen</given-names></name><name><surname>Li</surname><given-names>Cong-Rui</given-names></name><name><surname>Zhou</surname><given-names>Qing</given-names></name></person-group><article-title><italic><tp:taxon-name><tp:taxon-name-part taxon-name-part-type="genus" reg="Petrocosmea">Petrocosmea</tp:taxon-name-part><tp:taxon-name-part taxon-name-part-type="species" reg="duyunensis">duyunensis</tp:taxon-name-part></tp:taxon-name></italic> (<tp:taxon-name><tp:taxon-name-part taxon-name-part-type="family">Gesneriaceae</tp:taxon-name-part></tp:taxon-name>), a new species from Guizhou, China</article-title><source>PhytoKeys</source><day>16</day><month>8</month><year>2021</year><volume>181</volume><fpage>1</fpage><lpage>8</lpage><pub-id pub-id-type="doi">10.3897/phytokeys.181.68635</pub-id></mixed-citation></tp:treatment-meta><tp:nomenclature><tp:taxon-name>
            <object-id xmlns:xlink="http://www.w3.org/1999/xlink" content-type="arpha" xlink:type="simple">6C58FE78-1CED-5FA6-8F64-56334660EFC8</object-id>
            <tp:taxon-name-part taxon-name-part-type="genus" reg="Petrocosmea">Petrocosmea</tp:taxon-name-part>
            <tp:taxon-name-part taxon-name-part-type="species" reg="duyunensis">duyunensis</tp:taxon-name-part>
            <object-id xmlns:xlink="http://www.w3.org/1999/xlink" content-type="ipni" xlink:type="simple">urn:lsid:ipni.org:names:77219124-1</object-id>
          </tp:taxon-name><tp:taxon-authority>Sheng H.Tang</tp:taxon-authority><tp:taxon-status xmlns:xlink="http://www.w3.org/1999/xlink" xlink:type="simple">sp. nov.</tp:taxon-status><xref ref-type="fig" rid="F1">Figure 1</xref></tp:nomenclature><tp:treatment-sec sec-type="material" id="SECID0EXHAC"><title>Type.</title><p>China Guizhou Province, Duyun County, Doupeng Mountain, <named-content xmlns:xlink="http://www.w3.org/1999/xlink" content-type="dwc:verbatimCoordinates" xlink:type="simple"><named-content content-type="geo-json" specific-use="{&#34;type&#34;:&#34;Point&#34;,&#34;coordinates&#34;:[107.370000,26.370000]}" id="NCID0EAIAC" xlink:type="simple">26.37 N, 107.37 E</named-content></named-content>, about 1047 m a.s.l., 23 April 2021, <italic>Sheng-hu Tang 2021001</italic> (Holotype: IBK!; Isotype: CSH!)</p></tp:treatment-sec><tp:treatment-sec sec-type="diagnosis" id="SECID0EHIAC"><title>Diagnosis.</title><p><italic><tp:taxon-name><tp:taxon-name-part taxon-name-part-type="genus" reg="Petrocosmea">Petrocosmea</tp:taxon-name-part><tp:taxon-name-part taxon-name-part-type="species" reg="duyunensis">duyunensis</tp:taxon-name-part></tp:taxon-name></italic> is most similar to <italic><tp:taxon-name><tp:taxon-name-part taxon-name-part-type="genus" reg="Petrocosmea">P.</tp:taxon-name-part><tp:taxon-name-part taxon-name-part-type="species" reg="leiandra">leiandra</tp:taxon-name-part></tp:taxon-name></italic> in the shape of leaf blades and corolla limb, and in the indumentum of peduncles, calyx, and ovary. However, it differs from the latter in the following characteristics: apex of abaxial lip lobes of corolla acute and reflexed (<italic>vs.</italic> round and not reflexed), filaments densely glandular puberulent (<italic>vs.</italic> glabrous or sparsely pilose), pistil 4.7–5.8 mm long, included (<italic>vs.</italic> ca. 9 mm long, exserted), ovary ovoid (<italic>vs.</italic> narrowly ovoid), style distinctly curved, sparsely glandular puberulent, and 2.7–3.7 mm long (<italic>vs.</italic> slightly curved, glabrous, and ca. 7 mm long).</p><fig id="F1" position="float" orientation="portrait"><object-id xmlns:xlink="http://www.w3.org/1999/xlink" content-type="doi" xlink:type="simple">10.3897/phytokeys.181.68635.figure1</object-id><object-id xmlns:xlink="http://www.w3.org/1999/xlink" content-type="arpha" xlink:type="simple">BA825941-69FC-5DC0-9A69-E8AFEC251B42</object-id><label>Figure 1.</label><caption><p><italic><tp:taxon-name><tp:taxon-name-part taxon-name-part-type="genus" reg="Petrocosmea">Petrocosmea</tp:taxon-name-part><tp:taxon-name-part taxon-name-part-type="species" reg="duyunensis">duyunensis</tp:taxon-name-part></tp:taxon-name></italic> Sheng H.Tang sp. nov. <bold>A</bold> habitat <bold>B</bold> flowering plant, rhizome and fibrous roots (inset) <bold>C</bold> adaxial surface of leaf blade and indumentum (inset) <bold>D</bold> abaxial surface of leaf blade <bold>E, F</bold> flowers in front view <bold>G</bold> flower in side view <bold>H</bold> flower in back view <bold>I, J</bold> dissected corolla, stamens and pistil with corolla removed (inset) <bold>K</bold> stamens and anther (inset) <bold>L</bold> pistil with abaxial calyx lobes, and adaxial lobes removed <bold>M</bold> capsules of previous year. (Photographed by Sheng-Hu Tang).</p></caption><graphic xmlns:xlink="http://www.w3.org/1999/xlink" xlink:href="phytokeys-181-001-g001.jpg" position="float" orientation="portrait" xlink:type="simple" id="oo_578080.jpg"><uri content-type="original_file" xlink:type="simple">https://binary.pensoft.net/fig/578080</uri></graphic></fig></tp:treatment-sec><tp:treatment-sec sec-type="description" id="SECID0E2KAC"><title>Description</title><p>. Perennial herbs; rhizomes short, 7–8 mm in length. Leaves 10–30, basal, crowded, with long petioles up to 5 cm, petioles densely glandular pilose and sparsely villous; leaf blades papery when dry, their outer blades ovate or suborbicular, 1.6–2.8 × 1.6–2.6 cm, the blade apex obtuse or rounded, base cordate, sometimes oblique, margin crenate, adaxial blade surface densely glandular pilose, abaxial blade surface densely pilose and sparsely glandular pilose, lateral veins adaxially impressed, abaxially conspicuous, 4–6 on either side of the midrib. Cymes 2–7, 1–3 flowers per cyme; peduncles 1.8–4.0 cm long, densely glandular pilose and sparsely villous; bracts 2, opposite, linear, 2–2.2 × 0.7–0.8 mm, sparsely puberulent outside, glabrous inside. Pedicels 1.0–2.5 cm long, densely glandular pilose and sparsely villous. Calyx zygomorphic, 5 lobes apex acuminate, densely pilose and sparsely glandular pilose outside, glabrous inside; adaxial calyx lib 3.9–4.2 mm in length, 3-lobed to below the middle, lobes narrowly triangular, 2.2–2.6 × 1.0–1.4 mm; abaxial calyx lib 2-lobed near the base, lobes oblong-triangular, 3.9–4.3 × 1.4–1.5 mm. Corolla blue-purple, 10.7–12.5 mm, glandular pubescent outside, glabrous inside; tube 4.6–5.4 mm, two yellow spots inside the tube beneath the anthers, throat violet, two white spots in the throat; adaxial corolla lip distinctly short, 1.0–2.0 mm in length, indistinctly 2-lobed, lobes 0.5–1.2 × 2.6–2.8 mm, reflexed slightly; abaxial corolla lip 6.8–8.1 mm, 3-lobed, lobes 2.6–3.0 × 4.6–7.1 mm, broadly ovate, with acute and reflexed apex. Stamens 2, free, adnate to the corolla tube at the base, included; filaments 1.5–2.0 mm in length, 0.5–0.7 mm in diameter, densely glandular puberulent, slightly curved near the middle; anthers ovate, 1.5–1.6 × 1.0–1.1 mm, dorsifixed; thecae parallel, dehiscing longitudinally. Staminodes 3, inconspicuous, adnate to the corolla tube at the base, glabrous. Pistil 4.7–5.8 mm long, included; ovary densely glandular pilose, ovoid, ca. 2.0 mm long, 1.2–1.6 mm in diameter; style 2.7–3.7 mm long, 0.2 mm in diameter, sparsely glandular puberulent below the middle, curved above the base at an angle approaching 90°; stigma capitate, 0.3 mm in diameter. Capsule 4.8–6.2 mm long, 1.9–2.0 mm in diameter, ovoid, dehiscing loculicidally to base, valves 2.</p></tp:treatment-sec><tp:treatment-sec sec-type="phenology" id="SECID0EALAC"><title>Phenology.</title><p>Flowering from April to May, fruiting in the wild is unknown, only capsules of the previous year were observed.</p></tp:treatment-sec><tp:treatment-sec sec-type="etymology" id="SECID0EFLAC"><title>Etymology.</title><p>The new taxon is named after the type locality, Duyun county, China.</p></tp:treatment-sec><tp:treatment-sec sec-type="Vernacular name" id="SECID0EKLAC"><title>Vernacular name.</title><p>The Chinese name is “Dū Yún Shí Hú Dié” (都匀石蝴蝶).</p></tp:treatment-sec><tp:treatment-sec sec-type="distribution" id="SECID0EPLAC"><title>Distribution and habitat.</title><p>To date, only a single population has been found in Doupeng mountain, Duyun county, Guizhou province, China. The plants were found growing on a moist shady cliff in a valley at an altitude of ca. 1047 m.a.s.l. The main companion species were <italic><tp:taxon-name><tp:taxon-name-part taxon-name-part-type="genus" reg="Sloanea">Sloanea</tp:taxon-name-part><tp:taxon-name-part taxon-name-part-type="species" reg="hemsleyana">hemsleyana</tp:taxon-name-part></tp:taxon-name></italic> (Ito) Rehd. et Wils., <italic><tp:taxon-name><tp:taxon-name-part taxon-name-part-type="genus" reg="Corylopsis">Corylopsis</tp:taxon-name-part><tp:taxon-name-part taxon-name-part-type="species" reg="multiflora">multiflora</tp:taxon-name-part></tp:taxon-name></italic> Hance, <italic><tp:taxon-name><tp:taxon-name-part taxon-name-part-type="genus" reg="Pittosporum">Pittosporum</tp:taxon-name-part><tp:taxon-name-part taxon-name-part-type="species" reg="glabratum">glabratum</tp:taxon-name-part></tp:taxon-name></italic> Lindl., and <italic><tp:taxon-name><tp:taxon-name-part taxon-name-part-type="genus" reg="Oreocharis">Oreocharis</tp:taxon-name-part><tp:taxon-name-part taxon-name-part-type="species" reg="elegantissima">elegantissima</tp:taxon-name-part></tp:taxon-name></italic> (H.Lév. &amp; Vaniot) Mich.Möller &amp; W.H. Chen.</p></tp:treatment-sec><tp:treatment-sec sec-type="conservation status" id="SECID0EBNAC"><title>Conservation status and IUCN Red List category.</title><p>One population with about 100 mature individuals was found at the type locality. The habitat is in a nature reserve protected by the local government. It is highly likely that more populations are present in the area. Before further investigations, this species should be assessed as “Data Deficient” (<abbrev xmlns:xlink="http://www.w3.org/1999/xlink" xlink:title="Data Deficient" id="ABBRID0EHNAC" xlink:type="simple">DD</abbrev>) according to the IUCN standards (<xref ref-type="bibr" rid="B7">IUCN 2019</xref>).</p></tp:treatment-sec><tp:treatment-sec sec-type="notes" id="SECID0EPNAC"><title>Notes.</title><p>Although <italic><tp:taxon-name><tp:taxon-name-part taxon-name-part-type="genus" reg="Petrocosmea">Petrocosmea</tp:taxon-name-part><tp:taxon-name-part taxon-name-part-type="species" reg="duyunensis">duyunensis</tp:taxon-name-part></tp:taxon-name></italic> has a short adaxial corolla lip, the pistil is still included in the corolla. This is because the style is relatively short and distinctly curved. The plant possesses two free anthers. These characteristics differ from those of other <italic><tp:taxon-name><tp:taxon-name-part taxon-name-part-type="genus" reg="Petrocosmea">Petrocosmea</tp:taxon-name-part></tp:taxon-name></italic> species. Morphologically, the species is similar to <italic><tp:taxon-name><tp:taxon-name-part taxon-name-part-type="genus" reg="Petrocosmea">P.</tp:taxon-name-part><tp:taxon-name-part taxon-name-part-type="species" reg="leiandra">leiandra</tp:taxon-name-part></tp:taxon-name></italic> (Fig. <xref ref-type="fig" rid="F2">2</xref>), and detailed morphological comparisons are shown in Table <xref ref-type="table" rid="T1">1</xref>.</p><fig id="F2" position="float" orientation="portrait"><object-id xmlns:xlink="http://www.w3.org/1999/xlink" content-type="doi" xlink:type="simple">10.3897/phytokeys.181.68635.figure2</object-id><object-id xmlns:xlink="http://www.w3.org/1999/xlink" content-type="arpha" xlink:type="simple">3F7E34A2-9576-5BAA-8CEC-7B07445200CE</object-id><label>Figure 2.</label><caption><p><italic><tp:taxon-name><tp:taxon-name-part taxon-name-part-type="genus" reg="Petrocosmea">Petrocosmea</tp:taxon-name-part><tp:taxon-name-part taxon-name-part-type="species" reg="leiandra">leiandra</tp:taxon-name-part></tp:taxon-name></italic> (W.T.Wang) Z. J. Qiu <bold>A</bold> habitat <bold>B</bold> flowering plant <bold>C</bold> abaxial surface of leaf blade <bold>D, E</bold> flower in front view <bold>F</bold> flower in side view <bold>G</bold> flower in top view <bold>H</bold> flower in back view <bold>I</bold> dissected corolla <bold>J</bold> stamens <bold>K</bold> pistil with calyx removed <bold>L</bold> capsules of previous year. (Photographed by Sheng-Hu Tang).</p></caption><graphic xmlns:xlink="http://www.w3.org/1999/xlink" xlink:href="phytokeys-181-001-g002.jpg" position="float" orientation="portrait" xlink:type="simple" id="oo_578081.jpg"><uri content-type="original_file" xlink:type="simple">https://binary.pensoft.net/fig/578081</uri></graphic></fig><table-wrap id="T1" position="float" orientation="portrait"><label>Table 1.</label><caption><p>Detailed comparison between <italic><tp:taxon-name><tp:taxon-name-part taxon-name-part-type="genus" reg="Petrocosmea">Petrocosmea</tp:taxon-name-part><tp:taxon-name-part taxon-name-part-type="species" reg="duyunensis">duyunensis</tp:taxon-name-part></tp:taxon-name></italic> and <italic><tp:taxon-name><tp:taxon-name-part taxon-name-part-type="genus" reg="Petrocosmea">P.</tp:taxon-name-part><tp:taxon-name-part taxon-name-part-type="species" reg="leiandra">leiandra</tp:taxon-name-part></tp:taxon-name></italic>.</p></caption><table id="TID0ESUAE" rules="all"><tbody><tr><th rowspan="1" colspan="1">Character / species</th><th rowspan="1" colspan="1">
                    <italic><tp:taxon-name>
                        <tp:taxon-name-part taxon-name-part-type="genus" reg="Petrocosmea">P.</tp:taxon-name-part>
                        <tp:taxon-name-part taxon-name-part-type="species" reg="duyunensis">duyunensis</tp:taxon-name-part>
                      </tp:taxon-name></italic>
                  </th><th rowspan="1" colspan="1">
                    <italic><tp:taxon-name>
                        <tp:taxon-name-part taxon-name-part-type="genus" reg="Petrocosmea">P.</tp:taxon-name-part>
                        <tp:taxon-name-part taxon-name-part-type="species" reg="leiandra">leiandra</tp:taxon-name-part>
                      </tp:taxon-name></italic>
                  </th></tr><tr><td rowspan="1" colspan="1">Apex of abaxial corolla lip lobes</td><td rowspan="1" colspan="1">acute and reflexed</td><td rowspan="1" colspan="1">round and not reflexed</td></tr><tr><td rowspan="1" colspan="1">Stamen filament indumentum</td><td rowspan="1" colspan="1">densely glandular puberulent</td><td rowspan="1" colspan="1">glabrous or sparsely pilose</td></tr><tr><td rowspan="1" colspan="1">Anthers</td><td rowspan="1" colspan="1">free</td><td rowspan="1" colspan="1">coherent at apex</td></tr><tr><td rowspan="1" colspan="1">Pistil length</td><td rowspan="1" colspan="1">4.7–5.8 mm</td><td rowspan="1" colspan="1">ca. 9 mm</td></tr><tr><td rowspan="1" colspan="1">Pistil position</td><td rowspan="1" colspan="1">included in the corolla</td><td rowspan="1" colspan="1">exserted from the corolla</td></tr><tr><td rowspan="1" colspan="1">Ovary shape</td><td rowspan="1" colspan="1">ovoid</td><td rowspan="1" colspan="1">narrowly ovoid</td></tr><tr><td rowspan="1" colspan="1">Style indumentum</td><td rowspan="1" colspan="1">sparsely glandular puberulent</td><td rowspan="1" colspan="1">glabrous</td></tr><tr><td rowspan="1" colspan="1">Style length</td><td rowspan="1" colspan="1">2.7–3.7 mm</td><td rowspan="1" colspan="1">ca. 7 mm</td></tr><tr><td rowspan="1" colspan="1">Style shape</td><td rowspan="1" colspan="1">with a bent approaching 90°</td><td rowspan="1" colspan="1">slightly curved</td></tr></tbody></table></table-wrap></tp:treatment-sec><ref-list><ref id="B7"><mixed-citation xmlns:xlink="http://www.w3.org/1999/xlink" xlink:type="simple"><institution xlink:type="simple">IUCN</institution> (<year>2019</year>) Guidelines for Using the IUCN Red List Categories and Criteria. Version 14. Prepared by the Standards and Petitions Committee. <ext-link xlink:type="simple" ext-link-type="uri" xlink:href="http://www.iucnredlist.org/documents/RedListGuidelines.pdf">http://www.iucnredlist.org/documents/RedListGuidelines.pdf</ext-link> [accessed 24.04.2021]</mixed-citation></ref></ref-list></tp:taxon-treatment>
